# Supplementary material for: Discovery and In Vivo Efficacy of Trace Amine-Associated Receptor 1 (TAAR1) Agonist 4-(2-Aminoethyl)-N-(3,5-dimethylphenyl)piperidine-1-carboxamide Hydrochloride (AP163) for the Treatment of Psychotic Disorders
Source: Int J Mol Sci. 2022 Sep 30;23(19):11579. doi: 10.3390/ijms231911579 (PMC9569940; doi:10.3390/ijms231911579)
Supplement: Supplementary file 1 [file ijms-23-11579-s001.zip]

Archive with 1 entries (1 files):
- ijms-1925623-supplementary.pdf
